# Supplementary material for: Molecular and Phylogenetic Characterisation of a Highly Divergent Novel Parvovirus (Psittaciform Chaphamaparvovirus 2) in Australian Neophema Parrots
Source: Pathogens. 2021 Nov 30;10(12):1559. doi: 10.3390/pathogens10121559 (PMC8706300; doi:10.3390/pathogens10121559)
Supplement: Supplementary file 1 [file pathogens-10-01559-s001.zip]

Archive with 1 entries (1 files):
- pathogens-1478062-supplementary.pdf
